# Supplementary material for: Case report: persistent fifth aortic arch presenting as a giant ascending aortic aneurysm: diagnostic challenge and surgical resolution with Bentall procedure
Source: Eur Heart J Case Rep. 2026 May 12;10(5):ytag330. doi: 10.1093/ehjcr/ytag330 (PMC13192471; doi:10.1093/ehjcr/ytag330)
Supplement: ytag330_Supplementary_Data [file ytag330_supplementary_data.zip]

Archive with 6 entries (6 files):
- Supplementary  3D-1.jpg
- Supplementary 3D-2.jpg
- Supplementary Aortic aneurysm.mp4
- Supplementary Chest Xray.png
- Supplementary Severe AR.mp4
- Supplementary.jpg
